# Supplementary material for: Genome-wide identification and expression analyses of Sm genes reveal their involvement in early somatic embryogenesis in Dimocarpus longan Lour
Source: PLoS One. 2020 Apr 3;15(4):e0230795. doi: 10.1371/journal.pone.0230795 (PMC7122786; doi:10.1371/journal.pone.0230795)
Supplement: S2 Table — (XLSX) [file pone.0230795.s003.xlsx]

## Sheet: Sheet1
Table S2：Statistic of total AS events called from all samples in longan NEC stage and early SE.
Note：
“○”means the AS event occurs in this stage
“×”means the AS event did not occur in this stage
Gene name	events of alternative 3' splice site						Stage
	chromosome	strand	constitutive exon	3' exon	alternative 3' exon		EC.raw	ICpEC.raw	GE.raw	NEC.raw
DlLSm5b	scaffold224	-	407444-407477	407238-407361	407238-407285		○	×	×	×
	scaffold224	-	407238-407361	406728-406800	406728-406783		×	○	×	×
	scaffold224	-	407238-407361	406728-406800	406728-406779		×	×	×	○
DlLSm14c	scaffold145	-	365679-365779	365360-365428	365360-365419		○	×	×	×
	scaffold145	-	360451-360636	360242-360352	360242-360337		×	×	×	○
DlLSm14d	scaffold217	+	9137-9307	9415-9525	9489-9525		○	×	×	×
	scaffold217	+	3796-3896	3991-4062	4000-4062		×	×	○	○
	scaffold217	+	3991-4062	4620-5531	4135-5531		×	×	×	○
DlSmD2a	scaffold27	+	468436-468447	468562-468642	468565-468642		○	×	○	○
DlSmEb	scaffold38	-	1864664-1864726	1863080-1863158	1863080-1863185		○	○	○	○
	scaffold38	-	1865017-1865058	1864664-1864726	1864664-1864919		○	×	×	×
	scaffold38	-	1863080-1863158	1862961-1863006	1862961-1862988		×	○	○	×
DlSmG	scaffold19	+	1245553-1245575	1246833-1246954	1246886-1246954		○	×	×	×
	scaffold19	+	1246833-1246954	1247087-1247149	1247095-1247149		×	×	×	○
DlLSm7a	scaffold70	-	1069553-1069605	1068982-1069071	1068982-1069089		×	×	○	○
DlLSm7b	scaffold1018	+	97359-97446;97362-97446;97365-97446	98229-98300;98229-98300;98229-98299	98185-98300;98185-98300;98185-98299		×	○	×	×
DlLSm14e	scaffold711	-	42129-42200	41094-42035	41094-41565		×	○	○	×
	scaffold711	-	42129-42200	41094-42035	41094-41291		×	×	○	×
DlSmD2b	scaffold1806	-	25620-25697	25033-25137	25033-25318		×	×	○	×
	scaffold1806	-	25620-25697	25033-25137	25033-25477		×	×	○	×
	scaffold1806	-	25033-25137	24804-24920	24804-24966		×	○	×	×
	scaffold1806	-	25033-25137	24804-24920	24804-24956		×	○	×	×
DlSmEa	scaffold3	+	469665-469743	469817-469862	469835-469862		×	×	○	×
DlSmF	scaffold46	+	632491-632528	632662-632726	632666-632726		×	○	×	○
DlLSm4b	scaffold845	+	312839-312878	313279-313446	313286-313446		×	×	×	○
Gene name	events of alternative 5' splice site						Stage
	chromosome	strand	constitutive exon	5' exon	alternative 5' exon		EC.raw	ICpEC.raw	GE.raw	NEC.raw
DlLSm4a	scaffold263	+	327698-327796	327536-327578	327536-327618		○	×	○	×
DlLSm7b	scaffold1018	+	99424-99476	98229-98300	98229-98247		○	×	×	×
	scaffold1018	+	98229-98300;98229-98300;98229-98299	97359-97446;97362-97446;97365-97446	97359-98128;97362-98128;97365-98128		×	×	×	○
DlLSm14c	scaffold145	-	365360-365428	365679-365779	365710-365779		○	×	×	×
DlSmD2b	scaffold1806	-	25033-25137	25620-25697	25218-25697		○	○	○	○
	scaffold1806	-	24804-24920	25033-25137	25054-25137		×	○	×	○
	scaffold1806	-	25033-25137	25620-25697	25406-25697		×	○	×	○
DlSmEb	scaffold38	-	1864664-1864726	1865017-1865058	1864893-1865058		○	×	×	×
DlLSm3	scaffold185	-	484650-484757	485722-485838	485492-485838		×	○	○	×
DlLSm14d	scaffold217	+	7915-7983	4620-5531	4620-5526		×	○	○	×
	scaffold217	+	3796-3896	3535-3700	3535-3688		×	×	○	×
	scaffold217	+	10483-10764	9415-9525	9415-9715		×	×	○	×
DlLSm6	scaffold908	+	12866-12979	10301-10415	10301-12274		×	×	○	×
	scaffold908	+	13134-13180	12866-12979	12866-12947		×	×	○	×
DlSmF	scaffold46	+	633875-633944	632662-632726	632662-633542		×	×	○	×
Gene name	events of intron retaintion			Stage
	chromosome	strand	retained intron	EC.raw	ICpEC.raw	GE.raw	NEC.raw
DlLSm14c	scaffold145	-	360150-360241	○	×	○	×
	scaffold145	-	360637-361100	○	○	○	○
	scaffold145	-	361167-361440	○	○	○	○
	scaffold145	-	361507-361614	×	○	○	○
	scaffold145	-	360353-360450	×	×	○	○
DlSmD2a	scaffold27	+	468448-468561	○	○	○	×
	scaffold27	+	468643-468730	○	○	○	×
	scaffold27	+	468836-468917	○	○	○	×
DlLSm14e	scaffold711	-	39992-40094	×	×	×	○
	scaffold711	-	40206-40371	×	×	×	○
	scaffold711	-	40570-41093	×	×	×	○
	scaffold711	-	42036-42128	×	×	○	○
	scaffold711	-	42201-42755	×	×	×	○
	scaffold711	-	42857-43010	×	×	×	○
DlLSm1a	scaffold504	-	57654-57746	×	×	×	○
	scaffold504	-	57863-57950	×	×	×	○
DlLSm1b	scaffold504	-	65284-66116	×	×	×	○
	scaffold504	-	66180-66272	×	×	×	○
	scaffold504	-	66389-66476	×	×	×	○
DlLSm5b	scaffold224	-	406418-406727	×	×	×	○
	scaffold224	-	407362-407443	×	×	×	○
Gene name	events of exon skipping						Stage
	chromsome	strand	constitutive exon	inclusive exon	constitutive exon		EC.raw	ICpEC.raw	GE.raw	NEC.raw
DlLSm5b	scaffold224	-	406385-406417	406728-406800	407238-407361		○	○	○	○
DlLSm7a	scaffold70	-	1069553-1069605	1070594-1070665	1071126-1071208		○	○	○	○
DlLSm7b	scaffold1018	+	97362-97446;97359-97446	98229-98300;98229-98300	99424-99476;99424-99476		○	○	○	○
DlLSm14c	scaffold145	-	360451-360636	361101-361166	361441-361506		○	○	×	×
DlLSm14d	scaffold217	+	9137-9307	9415-9525	10483-10764		×	×	○	×
DlSmF	scaffold46	+	632326-632413	632491-632528	632662-632726		×	×	×	○
