# Supplementary material for: Genome-wide identification and expression analyses of Sm genes reveal their involvement in early somatic embryogenesis in Dimocarpus longan Lour
Source: PLoS One. 2020 Apr 3;15(4):e0230795. doi: 10.1371/journal.pone.0230795 (PMC7122786; doi:10.1371/journal.pone.0230795)
Supplement: S3 Table — (XLSX) [file pone.0230795.s004.xlsx]

## Sheet: Sheet1
Table S3: Statistic of total AS events called from all samples in longan EC treated with different hormones
Note:
“○”means the AS event occurs in this stage
“×”means the AS event did not occur in this stage
“D” means “2,4-D”；“D&KT” means “2,4-D&KT”，“1，2, 3” means three repeats
The event is repeated twice or more and is considered credible
				events of alternative 3' splice site
Gene name	geneSymbol	chr	strand	longExonStart_0base	longExonEnd	shortES	shortEE	flankingES	flankingEE	D1.raw	D2.raw	D3.raw	KT1.raw	KT2.raw	KT3.raw	D&KT1.raw	D&KT2.raw	D&KT3.raw	MS1.raw	MS2.raw	MS3.raw
DlLSm4a	NA	scaffold263	+	327262	327346	327313	327346	326961	327183	○	○	○	○	○	○	○	○	○	○	○	○
DlLSm14c	NA	scaffold145	-	361614	361923	361614	361680	363877	365266	×	×	×	×	×	×	×	×	×	○	○	○
	NA	scaffold145	-	361614	362379	361614	361680	363877	365266	×	×	×	×	×	×	×	×	×	○	○	○
DlSmEb	NA	scaffold38	-	1865016	1865201	1865016	1865124	1865746	1866097	○	○	○	○	○	○	○	○	○	○	○	○
				events of alternative 5' splice site
Gene name	geneSymbol	chr	strand	longExonStart_0base	longExonEnd	shortES	shortEE	flankingES	flankingEE	D1.raw	D2.raw	D3.raw	KT1.raw	KT2.raw	KT3.raw	D&KT1.raw	D&KT2.raw	D&KT3.raw	MS1.raw	MS2.raw	MS3.raw
DlLSm14c	NA	scaffold145	-	361100	361506	361440	361506	360450	360636	○	○	○	○	○	○	○	○	○	○	○	○
				events of intron retaintion
Gene name	geneSymbol	chr	strand	riExonStart_0base	riExonEnd	upstreamES	upstreamEE	downstreamES	downstreamEE	D1.raw	D2.raw	D3.raw	KT1.raw	KT2.raw	KT3.raw	D&KT1.raw	D&KT2.raw	D&KT3.raw	MS1.raw	MS2.raw	MS3.raw
DlLSm14c	NA	scaffold145	-	361614	365266	361614	361698	363871	365266	○	○	○	×	×	×	○	○	○	×	×	×
	NA	scaffold145	-	359533	360149	359533	359886	360032	360149	○	○	○	○	○	○	○	○	○	○	○	○
	NA	scaffold145	-	361614	365266	361614	362379	363877	365266	○	○	○	○	○	○	○	○	○	×	×	×
	NA	scaffold145	-	361614	365266	361614	361680	363877	365266	×	×	×	×	×	×	×	×	×	○	○	○
				events of exon skipping
Gene name	geneSymbol	chr	strand	exonStart_0base	exonEnd	upstreamES	upstreamEE	downstreamES	downstreamEE	D1.raw	D2.raw	D3.raw	KT1.raw	KT2.raw	KT3.raw	D&KT1.raw	D&KT2.raw	D&KT3.raw	MS1.raw	MS2.raw	MS3.raw
DlLSm3	NA	scaffold185	-	484661	484757	483653	483916	485721	486001	○	○	○	○	○	○	○	○	○	○	○	○
DlLSm5b	NA	scaffold224	-	406727	406800	406384	406417	407237	407361	○	○	○	○	○	○	○	○	○	○	○	○
DlLSm14c	NA	scaffold145	-	361100	361166	360450	360636	361440	361506	○	○	○	○	○	○	○	○	○	○	○	○
Dlo_019122.2 SmEb	NA	scaffold38	-	1864892	1864919	1864663	1864726	1865016	1865124										○	○	○
