# Supplementary material for: Genome-wide identification and expression analyses of Sm genes reveal their involvement in early somatic embryogenesis in Dimocarpus longan Lour
Source: PLoS One. 2020 Apr 3;15(4):e0230795. doi: 10.1371/journal.pone.0230795 (PMC7122786; doi:10.1371/journal.pone.0230795)
Supplement: S4 Table — (XLSX) [file pone.0230795.s005.xlsx]

## Sheet: Sheet1
Table S4: Statistic of total AS events called from all samples in longan EC treated with different light quality.
Note：
“○”means the AS event occurs in this stage
“×”means the AS event did not occur in this stage
				events of alternative 3' splice site
Gene name	geneSymbol	chr	strand	longExonStart_0base	longExonEnd	shortES	shortEE	flankingES	flankingEE	Blue-light.raw	White-light.raw	Dark.raw
DlLSm4a	NA	scaffold263	+	327262	327346	327313	327346	327034	327183	○	○	○
DlLSm14c	NA	scaffold145	-	361614	362379	361614	361680	363877	365266	○	○	○
DlSmEb	NA	scaffold38	-	1865016	1865201	1865016	1865124	1865746	1865933	○	○	○
				events of alternative 5' splice site
Gene name	geneSymbol	chr	strand	longExonStart_0base	longExonEnd	shortES	shortEE	flankingES	flankingEE	Blue-light.raw	White-light.raw	Dark.raw
DlLSm14c	NA	scaffold145	-	361100	361506	361440	361506	360450	360636	○	×	×
DlSmD2a	NA	scaffold27	+	466373	466624	466373	466522	468250	468304	○	○	○
				events of intron retaintion
Gene name	geneSymbol	chr	strand	riExonStart_0base	riExonEnd	upstreamES	upstreamEE	downstreamES	downstreamEE	Blue-light.raw	White-light.raw	Dark.raw
DlLSm14c	NA	scaffold145	-	361100	361506	361100	361166	361440	361506	○	○	○
	NA	scaffold145	-	361614	365266	361614	362379	363877	365266	○	○	○
	NA	scaffold145	-	361614	365266	361614	361680	363877	365266	○	○	○
	NA	scaffold145	-	359533	360149	359533	359886	360032	360149	○	○	○
				events of exon skipping
Gene name	geneSymbol	chr	strand	exonStart_0base	exonEnd	upstreamES	upstreamEE	downstreamES	downstreamEE	Blue-light.raw	White-light.raw	Dark.raw
DlLSm3	NA	scaffold185	-	484661	484757	483653	483916	485721	485992	○	○	○
DlLSm4a	NA	scaffold263	+	327921	327999	327697	327796	328608	328648	○	×	×
DlLSm5b	NA	scaffold224	-	406727	406800	406384	406417	407237	407361	○	○	○
DlLSm6	NA	scaffold908	+	10269	10415	9480	9631	12865	12979	○	○	○
DlLSm7a	NA	scaffold70	-	1070593	1070665	1069552	1069605	1071125	1071207	○	○	○
	NA	scaffold70	-	1070593	1070665	1069552	1069605	1071125	1071208	×	×	○
DlLSm7b	NA	scaffold1018	+	98228	98300	97361	97446	99423	99476	○	○	○
DlLSm14c	NA	scaffold145	-	361100	361166	360450	360636	361440	361506	○	×	×
DlLSm14e	NA	scaffold711	-	41093	42035	40371	40569	42128	42200	○	○	×
DlLSm14a	NA	scaffold62	+	1104245	1104314	1101695	1102595	1105605	1105776	×	×	○
	NA	scaffold62	+	1101123	1101195	1099965	1100066	1101695	1102595	×	×	○
DlSmD2a	NA	scaffold27	+	468428	468447	468250	468304	468561	468642	×	×	○
