# Supplementary material for: Genome-wide identification and expression analyses of Sm genes reveal their involvement in early somatic embryogenesis in Dimocarpus longan Lour
Source: PLoS One. 2020 Apr 3;15(4):e0230795. doi: 10.1371/journal.pone.0230795 (PMC7122786; doi:10.1371/journal.pone.0230795)
Supplement: S5 Table — (XLSX) [file pone.0230795.s006.xlsx]

## Sheet: Sheet1
Table S5. The FPKM value of NEC and early SE of 'Honghezi' cultivar.
ID	NEC	EC	ICpEC	GE
DlSmD1b	48.05	55.45	42.2	42.23
DlLSm4c	30.6	47.03	67.65	87.26
DlLSm3	117.96	108.05	10.57	15.84
DlSmD1a	46.42	246.74	190.46	208.09
DlSmG	167.59	54.79	72.35	49.27
DlSmD2a	111.13	42.53	53.63	52.35
DlLSm2	2	0.42	0.42	0.81
DlLSm5a	4.01	0	0	0
DlSmD2b	85.29	53.3	45.16	29.45
DlSmB	115.14	297.5	208.13	195.18
DlSmF	153.58	69.56	11.71	14.25
DlLSm5b	36.53	8.12	5.38	7.79
DlLSm1b	14.24	9.29	5.82	3.23
DlLSm4b	95.37	48.06	85.78	104.04
DlLSm4a	36.46	159.75	154.76	163.69
DlLSmD1	51.71	17.49	19.56	29.13
DlLSm14a	70.6	95.75	74.14	77.46
DlSmD3	20.69	10.95	12.84	11.93
DlLSm14b	14.82	0	0	0
DlLSm14d	67.92	115.41	115.09	105.63
DlLSm1a	0	1.26	0	0.86
DlLSm6	70.19	285.34	449.7	424.54
DlLSm7b	0	426.6	131.62	28.4
DlLSm7a	29.54	162.41	286.84	160.67
DlLSm8	20.1	7.87	31.69	11.31
DlLSm14e	7.52	33.78	34.85	41.78
DlLSm14c	28.24	28.37	29.73	22.72
DlSmEb	47	56.45	49.08	28.69
DlSmEa	5.06	0	2.26	2.62
