# Supplementary material for: Genome-wide identification and expression analyses of Sm genes reveal their involvement in early somatic embryogenesis in Dimocarpus longan Lour
Source: PLoS One. 2020 Apr 3;15(4):e0230795. doi: 10.1371/journal.pone.0230795 (PMC7122786; doi:10.1371/journal.pone.0230795)
Supplement: S6 Table — (XLSX) [file pone.0230795.s007.xlsx]

## Sheet: Sheet1
Table S6. The FPKM value of the nine organs of 'Sijimi' cultivar.
ID	Root	Stem	Leaf	Flower	Flowerbud	Young fruit	Pericarp	Pulp	Seed
DlSmD1b	44.22	44.3	39.69	19.34	20.83	48.87	29.42	36.86	30.68
DlLSm4c	8.51	47.94	52.12	19.79	25.11	22.99	57.89	31.01	9.16
DlLSm3	171.33	78	97.65	94.92	88.38	109.26	101.29	41.48	102.69
DlSmD1a	65.14	36.09	27.02	16.63	21.8	42	31.03	31.21	23.63
DlSmG	250.02	170.77	159.33	114.63	145.79	242.02	271.74	90.12	168.08
DlSmD2a	126.74	176.79	178.77	59.72	61.53	171.37	113.54	57.88	58.88
DlLSm2	1.52	2.02	1.05	1.37	0.8	0.84	1.4	0.99	1.37
DlLSm5a	7.12	4.5	4.97	7.29	7.82	3.37	7.24	13.02	3.56
DlSmD2b	68.2	38.46	51.9	21.02	32.85	57.24	42.67	43.27	39.28
DlSmB	103.1	81.88	68.49	31.72	26.42	109.94	61.16	257	60.82
DlSmF	158.1	138.01	125.1	174.08	177.22	154.22	135.57	93.54	114.16
DlLSm5b	94.06	55.31	68.67	60.58	65.25	55.37	93.1	52.51	76.79
DlLSm1b	16.58	19.55	15.18	11.07	10.14	12.4	10.58	7.63	12.1
DlLSm4b	107.24	55.38	55.53	20.98	38.82	37.22	73.76	32.91	45.02
DlLSm4a	40.47	39.63	50.4	33.4	38.49	52.81	48.31	46.66	57.42
DlLSmD1	55.84	22.25	14.19	18.66	38.68	31.63	49.54	98.65	34.44
DlLSm14a	77.67	57.06	33.92	57.47	54.51	57.73	68.84	58.05	89.42
DlSmD3	32.29	26.77	21.79	14.07	10.2	20.9	20.07	13.74	18.56
DlLSm14b	0	0	0	0	0	0	0	0	0
DlLSm14d	73.28	42.46	43.57	31.83	47.39	52.91	54.17	66.63	63.7
DlLSm1a	0	0	0	0	0	0	0	0	0
DlLSm6	99.69	88.98	104.4	62.73	73.27	66.42	69.69	33.08	59.63
DlLSm7b	0	0	0	25.56	0	0	0	0	0
DlLSm7a	46.74	26.22	53.34	33.23	31.72	24.65	31.86	10.69	36.14
DlLSm8	32.13	20.51	22.06	14.28	14.72	18.7	17.04	29.49	18.81
DlLSm14e	5.17	8.51	3.83	4.98	7.62	9.2	5.13	13.3	9.59
DlLSm14c	16.47	9.56	3.44	12.73	19.78	13.67	12.21	99.58	21.22
DlSmEb	58.73	49.9	37.93	23.14	36.26	58.29	44.81	24.28	38.29
DlSmEa	5.56	0	6.35	0	3.22	6.72	4.99	1.99	13.87
