# Supplementary material for: Genome-wide identification and expression analyses of Sm genes reveal their involvement in early somatic embryogenesis in Dimocarpus longan Lour
Source: PLoS One. 2020 Apr 3;15(4):e0230795. doi: 10.1371/journal.pone.0230795 (PMC7122786; doi:10.1371/journal.pone.0230795)
Supplement: S7 Table — (XLSX) [file pone.0230795.s008.xlsx]

## Sheet: Sheet1
Table S7. The FPKM value of EC under the different hormone treatments.
ID	2,4-D	2,4-D&KT	KT	MS
DlLSm1a	9.48	10.1267	13.45	12.145
DlLSm1b	3.2	3.78333	4.09667	4.92333
DlLSm2	89.34	94.87	101.897	111.33
DlLSm3	128.42	130.943	153.763	172.847
DlLSm4a	38.56	39.36	45.9033	44.37
DlLSm4b	1.88333	4.145	0	0.5
DlLSm4c	40.53	38.3267	39.5267	41.4167
DlLSm5a	28.9867	31.8767	35.3767	38.1
DlLSm5b	5.625	13.81	8.34	17.3167
DlLSm6	33.2767	35.86	35.7467	41.305
DlLSm7a	101.01	94.2733	116.147	154.795
DlLSm7b	0	0	0	0
DlLSm8	0	0	0.303333	0
DlLSm14a	48.6233	44.6933	54.21	51.7267
DlLSm14b
DlLSm14c	22.3167	24.1933	21.5533	21.5233
DlLSm14d	44.23	41.38	47.52	48.1533
DlLSm14e	14.4067	16.2367	18.0033	16.2633
DlLSmD1	68.98	62.7	56.0967	68.4867
DlSmB	196.8	182.48	236.173	235.765
DlSmD1a	84.82	79.7433	108.537	111.58
DlSmD1b	0	0	0	0
DlSmD2a	141.06	132.58	222.097	234.61
DlSmD2b	86.5467	91.02	102.337	110.29
DlSmD3	6.22667	4.59	4.68	3.01333
DlSmEa	52.2433	47.465	68.2533	64.2633
DlSmEb	46.65	48.555	63.3867	67
DlSmF	115.737	117.097	144.243	159.38
DlSmG	175.01	166.68	192.95	244.333
