# Supplementary material for: Genome-wide identification and expression analyses of Sm genes reveal their involvement in early somatic embryogenesis in Dimocarpus longan Lour
Source: PLoS One. 2020 Apr 3;15(4):e0230795. doi: 10.1371/journal.pone.0230795 (PMC7122786; doi:10.1371/journal.pone.0230795)
Supplement: S8 Table — (XLSX) [file pone.0230795.s009.xlsx]

## Sheet: Sheet1
Table S8. The FPKM value of EC under the different light quality treatments.
ID	Blue	Dark	White
DlLSm1a	9.2	7.56	12.63
DlLSm1b	8.17	6.45	11.94
DlLSm2	83.86	99.28	104.98
DlLSm3	169.39	282.84	232.84
DlLSm4a	51.99	46.86	54.55
DlLSm4b	0	3.83	0
DlLSm4c	30.91	33.27	38.83
DlLSm5a	30.64	34.4	36.88
DlLSm5b	18.24	20.68	29.85
DlLSm6	72.45	85.23	93.7
DlLSm7a	101.96	116.16	111.37
DlLSm7b	72.99	82.16	94.72
DlLSm8	0	0	0
DlLSm14a	74.1	77.2	74.44
DlLSm14b	0	0	0
DlLSm14c	20.63	11.5	13.02
DlLSm14d	60.36	48.65	56.86
DlLSm14e	15.32	13.11	17.35
DlLSmD1	35.32	40.03	48.48
DlSmB	202.29	386.96	255.08
DlSmD1a	76.03	127.5	117.33
DlSmD1b	71.32	103.07	94.82
DlSmD2a	124.28	152	162.08
DlSmD2b	123.29	157.76	161.17
DlSmD3	129.59	188.92	176.56
DlSmEa	62.53	68.15	71.82
DlSmEb	65.21	80.87	86.63
DlSmF	111.23	115.74	125.17
DlSmG	171.19	229.41	268.17
